# Supplementary material for: Secondary Metabolites of Purpureocillium lilacinum
Source: Molecules. 2021 Dec 21;27(1):18. doi: 10.3390/molecules27010018 (PMC8746413; doi:10.3390/molecules27010018)
Supplement: Supplementary file 1 [file molecules-27-00018-s001.zip]

Archive with 1 entries (1 files):
- molecules-1498189-supplementary.pdf
